# Supplementary material for: Drug-induced gastric motility disorders: A disproportionality analysis from the FAERS and CVARD databases
Source: PLoS One. 2026 Jun 12;21(6):e0351731. doi: 10.1371/journal.pone.0351731 (PMC13262828; doi:10.1371/journal.pone.0351731)
Supplement: S3 File — (XLSX) [file pone.0351731.s003.xlsx]

## Sheet: Sheet1
drug	pt	ror	ROR(95%Cl)	PRR(Chi-square)	IC(IC025)
ALENDRONATE SODIUM	GASTROOESOPHAGEAL REFLUX DISEASE	6.27377	6.27 ( 6.02 - 6.54 )	6.23 ( 9964.67 )	2.60 ( 2.54 )
DULAGLUTIDE	GASTROOESOPHAGEAL REFLUX DISEASE	2.57465	2.57 ( 2.36 - 2.81 )	2.57 ( 497.55 )	1.36 ( 1.22 )
ESOMEPRAZOLE	GASTROOESOPHAGEAL REFLUX DISEASE	24.9146	24.91 ( 24.32 - 25.52 )	24.25 ( 153133.16 )	4.45 ( 4.41 )
EXENATIDE	GASTROOESOPHAGEAL REFLUX DISEASE	2.05609	2.06 ( 1.91 - 2.21 )	2.05 ( 379.93 )	1.03 ( 0.92 )
LIRAGLUTIDE	GASTROOESOPHAGEAL REFLUX DISEASE	4.44128	4.44 ( 4.04 - 4.88 )	4.42 ( 1136.16 )	2.14 ( 1.99 )
OLMESARTAN MEDOXOMIL	GASTROOESOPHAGEAL REFLUX DISEASE	28.397	28.40 ( 27.17 - 29.68 )	27.47 ( 51813.22 )	4.74 ( 4.66 )
PAMIDRONATE DISODIUM	GASTROOESOPHAGEAL REFLUX DISEASE	2.36628	2.37 ( 2.03 - 2.75 )	2.36 ( 131.84 )	1.24 ( 1.00 )
PANCRELIPASE	GASTROOESOPHAGEAL REFLUX DISEASE	2.34038	2.34 ( 1.99 - 2.75 )	2.34 ( 112.29 )	1.22 ( 0.97 )
SEMAGLUTIDE	GASTROOESOPHAGEAL REFLUX DISEASE	3.20651	3.21 ( 2.97 - 3.46 )	3.20 ( 1004.04 )	1.67 ( 1.55 )
SITAGLIPTIN PHOSPHATE	GASTROOESOPHAGEAL REFLUX DISEASE	3.01729	3.02 ( 2.73 - 3.33 )	3.01 ( 527.88 )	1.58 ( 1.43 )
SODIUM OXYBATE	GASTROOESOPHAGEAL REFLUX DISEASE	2.90459	2.90 ( 2.73 - 3.10 )	2.90 ( 1177.86 )	1.52 ( 1.43 )
TROFINETIDE	GASTROOESOPHAGEAL REFLUX DISEASE	5.16689	5.17 ( 4.38 - 6.09 )	5.14 ( 476.48 )	2.36 ( 2.08 )
DULAGLUTIDE	DUODENOGASTRIC REFLUX	6.8991	6.90 ( 2.57 - 18.55 )	6.90 ( 19.80 )	2.76 ( 0.35 )
METFORMIN	DUODENOGASTRIC REFLUX	4.48115	4.48 ( 1.67 - 12.05 )	4.48 ( 10.61 )	2.14 ( 0.08 )
SEMAGLUTIDE	DUODENOGASTRIC REFLUX	11.8516	11.85 ( 5.58 - 25.17 )	11.85 ( 67.27 )	3.52 ( 1.27 )
SODIUM OXYBATE	DUODENOGASTRIC REFLUX	6.37519	6.38 ( 2.83 - 14.35 )	6.38 ( 26.43 )	2.64 ( 0.72 )
CYCLOSPORINE	IMPAIRED GASTRIC EMPTYING	2.04906	2.05 ( 1.51 - 2.78 )	2.05 ( 21.93 )	1.03 ( 0.55 )
DULAGLUTIDE	IMPAIRED GASTRIC EMPTYING	37.2802	37.28 ( 34.90 - 39.83 )	37.06 ( 31039.56 )	5.08 ( 4.93 )
ESOMEPRAZOLE	IMPAIRED GASTRIC EMPTYING	2.16798	2.17 ( 1.79 - 2.62 )	2.17 ( 66.62 )	1.11 ( 0.81 )
EXENATIDE	IMPAIRED GASTRIC EMPTYING	3.91762	3.92 ( 3.39 - 4.52 )	3.92 ( 405.10 )	1.95 ( 1.72 )
HUMAN IMMUNOGLOBULIN G	IMPAIRED GASTRIC EMPTYING	2.74826	2.75 ( 2.14 - 3.54 )	2.75 ( 67.41 )	1.45 ( 1.05 )
INSULIN DEGLUDEC	IMPAIRED GASTRIC EMPTYING	18.8998	18.90 ( 14.83 - 24.08 )	18.84 ( 1108.09 )	4.23 ( 3.53 )
INSULIN	IMPAIRED GASTRIC EMPTYING	3.47449	3.47 ( 3.02 - 3.99 )	3.47 ( 348.92 )	1.78 ( 1.55 )
LIRAGLUTIDE	IMPAIRED GASTRIC EMPTYING	10.821	10.82 ( 9.20 - 12.73 )	10.80 ( 1298.10 )	3.41 ( 3.09 )
METOCLOPRAMIDE HYDROCHLORIDE	IMPAIRED GASTRIC EMPTYING	2.99094	2.99 ( 2.34 - 3.82 )	2.99 ( 85.56 )	1.57 ( 1.18 )
OLMESARTAN MEDOXOMIL	IMPAIRED GASTRIC EMPTYING	14.2208	14.22 ( 12.13 - 16.67 )	14.19 ( 1872.28 )	3.81 ( 3.46 )
PANCRELIPASE	IMPAIRED GASTRIC EMPTYING	6.19285	6.19 ( 4.75 - 8.07 )	6.19 ( 237.97 )	2.62 ( 2.11 )
SEMAGLUTIDE	IMPAIRED GASTRIC EMPTYING	80.2661	80.27 ( 76.39 - 84.34 )	79.34 ( 122319.17 )	6.02 ( 5.90 )
SITAGLIPTIN PHOSPHATE	IMPAIRED GASTRIC EMPTYING	3.878	3.88 ( 3.08 - 4.89 )	3.88 ( 152.62 )	1.95 ( 1.55 )
SODIUM OXYBATE	IMPAIRED GASTRIC EMPTYING	5.52516	5.53 ( 4.88 - 6.26 )	5.52 ( 924.75 )	2.44 ( 2.23 )
TEDUGLUTIDE	IMPAIRED GASTRIC EMPTYING	3.60405	3.60 ( 2.45 - 5.30 )	3.60 ( 48.77 )	1.85 ( 1.16 )
ESOMEPRAZOLE	GASTRIC HYPOMOTILITY	4.86975	4.87 ( 1.81 - 13.12 )	4.87 ( 12.02 )	2.26 ( 0.13 )
EXENATIDE	GASTRIC HYPOMOTILITY	10.062	10.06 ( 4.95 - 20.45 )	10.06 ( 62.34 )	3.27 ( 1.31 )
SEMAGLUTIDE	GASTRIC HYPOMOTILITY	14.4311	14.43 ( 6.78 - 30.73 )	14.43 ( 84.04 )	3.80 ( 1.37 )
DIMETHYL FUMARATE	GASTROOESOPHAGEAL SPHINCTER INSUFFICIENCY	4.032	4.03 ( 1.50 - 10.85 )	4.03 ( 8.93 )	1.99 ( 0.01 )
ESOMEPRAZOLE	GASTROOESOPHAGEAL SPHINCTER INSUFFICIENCY	43.1745	43.17 ( 29.69 - 62.79 )	43.17 ( 1128.13 )	5.17 ( 3.61 )
DULAGLUTIDE	REGURGITATION	2.18898	2.19 ( 1.39 - 3.44 )	2.19 ( 12.20 )	1.13 ( 0.39 )
ESOMEPRAZOLE	REGURGITATION	41.1319	41.13 ( 37.43 - 45.20 )	41.06 ( 16876.95 )	5.11 ( 4.88 )
EXENATIDE	REGURGITATION	2.92974	2.93 ( 2.17 - 3.96 )	2.93 ( 53.90 )	1.54 ( 1.04 )
LIRAGLUTIDE	REGURGITATION	5.53787	5.54 ( 3.67 - 8.35 )	5.54 ( 84.88 )	2.46 ( 1.62 )
SEMAGLUTIDE	REGURGITATION	5.51589	5.52 ( 4.16 - 7.31 )	5.51 ( 178.30 )	2.44 ( 1.91 )
TROFINETIDE	REGURGITATION	28.9278	28.93 ( 20.63 - 40.57 )	28.88 ( 905.46 )	4.84 ( 3.51 )
